# Supplementary material for: Amine Metabolism Is Influenced by Dietary Protein Source
Source: Front Nutr. 2017 Sep 1;4:41. doi: 10.3389/fnut.2017.00041 (PMC5585152; doi:10.3389/fnut.2017.00041)
Supplement: Supplementary file 1 [file Data_Sheet_1.XLSX]

## Sheet: Information
1. Supplementary Data
Data Sheet 1: Analysed amine metabolites in serum and urine samples of individual mice fed with experimental diets containing proteins from different sources.
ID	Treatment		Worksheet Number	Worksheet Name
CAS1	CAS		2	Urine_14_ Amine mice
CAS2	CAS		3	Urine_28_ Amine mice
CAS3	CAS		4	Serum_14_Amine_mice
CAS4	CAS		5	Serum_28_Amine_mice
CAS5	CAS		6	Ref_metabolome_DB_Amine
CAS6	CAS
DWP1	DWP
DWP2	DWP
DWP3	DWP
DWP4	DWP
DWP5	DWP
DWP6	DWP
SDPP1	SDPP
SDPP2	SDPP
SDPP3	SDPP
SDPP4	SDPP
SDPP5	SDPP
SDPP6	SDPP
SBM1	SBM
SBM2	SBM
SBM3	SBM
SBM4	SBM
SBM5	SBM
SBM6	SBM
WGM1	WGM
WGM2	WGM
WGM3	WGM
WGM4	WGM
WGM5	WGM
WGM6	WGM
YMW1	YMW
YMW2	YMW
YMW3	YMW
YMW4	YMW
YMW5	YMW
YMW6	YMW

## Sheet: Urine_14_ Amine mice
Feedingredients	Treatment	N6,N6,N6-Trimethyllysine	Carnosine	Putrescine	Ethanolamine	Ornithine	Lysine	Glycine	5-Hydroxylysine	Sarcosine	Beta-alanine	Alanine	Gamma-aminobutyric acid	3-Aminoisobutyric acid	Alpha-aminobutyric acid	Serine	Cystathionine	Valine	Homoserine	Threonine	Cysteine	Taurine	Pipecolic acid	Isoleucine	Leucine	5-Aminolevulinic acid	4-Hydroxyproline	Asparagine	Glycylglycine	Aspartic acid	s-Methylcysteine	O-Phosphoethanolamine	Glutamine	Glutamic acid	Methionine	Dopamine	Histidine	Spermidine	Methionine sulfoxide	Phenylalanine	3-methoxytyramine	3-Methylhistidine	1-Methylhistidine	Norepinephrine	Arginine	Citrulline	Serotonin	Tyrosine	Homoarginine
CAS1	CAS	0.523955	0.12418	62.8755	9.27358	3.19059	1.41593	8.1277	0.0754887	0.121159	3.8914	1.611	0.588082	1.37068	0.0438634	2.38857	1.63059	0.462157	0.142826	6.55163	0.291001	3293.05	0.0834326	0.444017	0.198647	2.92147	1.24038	1.10357	1.10964	0.323692	0.995338	0.0698753	1.48749	1.31113	9.69343	0.145817	0.0735245	0.442616	1.04532	0.462605	0.0604394	1.04447	1.14693	0.114172	1.44187	0.170052	0.127305	12.896	5.69327
CAS2	CAS	0.179035	0.0509368	30.1374	3.14793	0.769937	0.656016	2.61106	0.0153139	0.0759329	1.27453	0.592779	0.354695	0.682333	0.0206434	1.25528	0.937435	0.197815	0.0643297	3.12079	0.142451	1185.69	0.030867	0.224631	0.0686771	1.00055	0.292459	0.434297	0.421393	0.114142	0.160768	0.0422449	0.443364	0.380202	13.6768	0.0296233	0.0270664	0.114964	0.47532	0.170135	0.0166321	0.451367	0.307416	0.0138786	0.619303	0.0794764	0.0658067	5.11368	0.991742
CAS3	CAS	0.262605	0.0488688	40.7476	5.08112	0.936771	0.61288	3.67553	0.0188981	0.0588775	2.34347	0.823975	0.563953	0.809529	0.0195713	1.3644	0.548896	0.225959	0.113093	2.91846	0.104801	2941.84	0.0651553	0.272617	0.0772146	2.20084	0.310031	0.57973	0.550255	0.140267	0.236236	0.0371404	0.697519	0.569233	5.91256	0.0574452	0.0358605	0.223721	0.393605	0.225896	0.035413	0.703272	0.450507	0.0265819	1.11696	0.102527	0.0952921	5.2767	2.3787
CAS4	CAS	0.454727	0.0430539	57.4697	8.33357	1.17731	1.05431	6.19838	0.0428577	0.0672283	3.32087	1.27622	0.839341	1.40172	0.0241317	1.81969	0.477987	0.327921	0.143577	4.75661	0.185745	2145.22	0.0133936	0.326601	0.124938	3.96832	0.556396	0.928106	0.936334	0.221583	0.260713	0.0807548	1.25923	0.737584	94.5296	0.0781338	0.0706918	0.267656	0.74769	0.333536	0.0433102	0.730574	0.440778	0.0537245	0.994409	0.145002	0.160164	7.8773	2.44821
CAS5	CAS	0.0982135	0.00698692	14.4816	3.75073	0.186844	0.34144	1.79082	0.0123045	0.00970871	0.50011	0.507206	0.308985	0.542086	0.00706819	0.60349	0.136658	0.10444	0.0474964	1.41477	0.0324169	282.648	0.0221894	0.0795772	0.0447169	1.02769	0.124607	0.353554	0.337945	0.0805539	0.07312	0.0773955	0.31276	0.379522	6.5008	0.0119318	0.0160819	0.117814	0.196878	0.141261	0.0183956	0.200125	0.157971	0.0152394	0.210428	0.0350631	0.0526379	3.84496	0.326279
CAS6	CAS	0.258308	0.0407974	26.7514	5.07379	0.519788	0.543759	3.55941	0.0261528	0.0249561	1.78105	0.790406	0.380976	0.814001	0.0130133	1.14446	0.395963	0.187133	0.0958656	2.93007	0.105396	1085.21	0.0263665	0.175958	0.0816115	1.69769	0.357578	0.542743	0.506646	0.140112	0.165702	0.0615183	0.677982	0.660484	6.67429	0.0279676	0.0318439	0.261491	0.229281	0.221954	0.0208984	0.578967	0.366374	0.0414301	0.757131	0.0770706	0.0831267	5.26277	0.893754
DWP1	DWP	0.344315	0.00194193	10.9448	2.26963	0.791784	0.47429	1.87924	0.00616924	0.0401216	1.04446	0.96116	0.400234	0.353956	0.035028	1.48231	0.240764	0.135378	0.0670107	2.98253	0.0898532	845.937	0.265948	0.185427	0.0420077	1.06976	0.1568	0.478403	0.480116	0.102452	0.17278	0.0887965	1.13613	0.308417	7.33399	0.0192025	0.0250507	0.095752	0.475975	0.152547	0.0118909	0.428703	0.99874	0.0280118	1.49503	0.117294	0.10226	2.3165	0.125473
DWP2	DWP	0.22748	0.00274307	11.3369	2.48763	0.454243	0.381816	1.63322	0.00527247	0.0396035	0.634908	0.811595	0.344025	0.305504	0.0358182	1.09523	0.210397	0.068235	0.0606901	2.7848	0.0806442	592.238	0.279721	0.0988259	0.0350732	1.20126	0.274888	0.421644	0.409514	0.0849454	0.172977	0.0839046	0.891543	0.265472	12.7683	0.0119228	0.0203136	0.0784662	0.513895	0.104042	0.0106415	0.387582	0.579177	0.0174062	1.25767	0.0733928	0.0768897	1.85228	0.0273831
DWP3	DWP	0.264377	0.00312912	17.2508	2.88848	0.689381	0.593626	2.27788	0.0164053	0.0619358	0.550211	0.808852	0.314518	0.53839	0.037789	1.13145	0.232477	0.147529	0.0752033	3.39042	0.130326	352.689	0.399658	0.226521	0.0432851	1.82501	0.338408	0.52504	0.542287	0.111941	0.123464	0.109254	1.26569	0.342609	13.1658	0.0156303	0.026414	0.20986	0.262469	0.146808	0.0155381	0.57083	0.916896	0.0262163	1.40106	0.085797	0.10805	2.71266	0.125777
DWP4	DWP	0.202028	0.00242917	4.63435	1.50346	0.434359	0.409572	1.06241	0.00897801	0.0350678	0.734838	0.70234	0.287955	0.231426	0.0291405	0.786668	0.162895	0.0877893	0.057032	2.67125	0.0742112	720.555	0.298617	0.149527	0.0281302	1.20309	0.142083	0.393428	0.368068	0.0668913	0.0966502	0.0781399	0.75161	0.221316	10.1983	0.0117207	0.0134671	0.102412	0.297087	0.0884986	0.00804019	0.186979	0.432543	0.0166026	0.836977	0.0685717	0.072422	1.40556	0.0534482
DWP5	DWP	0.31619	0.0259094	20.9723	3.8113	0.706598	0.572709	2.48929	0.0141849	0.0707024	1.48959	0.826294	0.555417	0.425851	0.0211791	1.15706	0.277388	0.14892	0.0884716	2.81913	0.0753671	809.358	0.727112	0.185626	0.0649202	2.48387	0.354814	0.488554	0.490469	0.130033	0.192139	0.0701221	0.987527	0.523114	15.2664	0.0182868	0.023525	0.251482	0.432791	0.147246	0.027021	0.352429	1.28447	0.0198362	0.895939	0.0878531	0.0944663	5.29227	0.180726
DWP6	DWP	0.104256	0.00157603	6.78604	1.48094	0.184357	0.201571	1.07126	0.00736515	0.0188673	0.148519	0.454673	0.0937357	0.140016	0.0130762	0.527091	0.135634	0.0505535	0.0310885	1.45599	0.0336654	130.704	0.0831991	0.0705469	0.0328179	0.758083	0.105508	0.183369	0.185477	0.0643672	0.109677	0.0414411	0.521711	0.153727	5.43869	0.00482666	0.00833835	0.109617	0.201877	0.0633371	0.00618708	0.150196	0.416605	0.0110506	0.320212	0.035748	0.042907	0.840567	0.00580633
SDPP1	SDPP	0.531062	0.0642078	47.2989	9.00912	1.00433	0.983019	8.09834	0.0737569	0.0665512	3.47175	1.31841	0.665354	1.39881	0.0331114	2.04389	0.669464	0.338145	0.187857	4.4583	0.174664	1062.78	0.0833357	0.271339	0.165235	4.00502	2.09178	1.05606	1.04753	0.239436	0.648799	0.0844255	1.70342	1.69994	16.6379	0.0539924	0.0564767	0.151937	0.379429	0.375582	0.0609759	1.1304	1.31661	0.0529483	1.10391	0.126528	0.138976	10.8415	1.51106
SDPP2	SDPP	0.641073	0.0971284	68.356	11.7141	1.15762	1.10677	9.69569	0.101526	0.0711488	5.15869	1.88955	1.02926	1.48108	0.0287066	2.52599	0.770907	0.359291	0.186381	4.56411	0.222603	1588.9	0.191787	0.311921	0.178933	5.32176	1.79407	1.2491	1.27521	0.286531	0.901951	0.0847497	2.22232	1.48782	16.6104	0.109294	0.0641877	0.0767013	0.913561	0.458078	0.108304	1.42951	1.47715	0.0726106	1.57496	0.155279	0.1488	13.1494	2.43959
SDPP3	SDPP	0.274015	0.0647567	24.5714	5.34834	0.987608	0.541035	4.13154	0.0345364	0.0706625	2.72524	0.898252	0.361286	0.580552	0.0158502	1.85371	0.674474	0.167044	0.0998566	2.73393	0.111124	1161.93	0.0526265	0.154909	0.0874802	2.15718	1.25033	0.553596	0.550093	0.155631	0.347106	0.0461759	0.822903	0.570291	23.155	0.0428859	0.0324458	0.108104	0.48914	0.242412	0.0338939	0.741274	0.999228	0.0142692	0.723104	0.101661	0.0731121	8.49965	0.765102
SDPP4	SDPP	0.373923	0.0340128	36.4796	5.69188	0.54813	0.5557	5.88447	0.0312302	0.0502937	2.59843	0.955109	0.677934	1.09634	0.0178368	1.53346	0.47511	0.253405	0.110595	2.92966	0.143802	1130.57	0.0473097	0.2498	0.126081	2.75693	0.56597	0.757091	0.777173	0.198048	0.275177	0.0521866	1.03633	0.945833	13.2621	0.0401336	0.0446736	0.222249	0.286843	0.265043	0.0419665	0.604687	0.722882	0.0333815	0.916956	0.108206	0.13896	8.08819	0.815886
SDPP5	SDPP	0.530869	0.0746167	51.3159	9.52227	1.1517	0.85511	7.60876	0.0650541	0.127095	4.43611	1.34285	0.559431	0.982589	0.0214881	2.20245	1.02354	0.270988	0.135866	3.8384	0.188381	1908.9	0.173974	0.265626	0.137852	3.22457	1.59754	0.976076	1.0199	0.218962	0.897917	0.0467424	1.69102	0.989614	18.9088	0.0938719	0.0544515	0.181121	0.841731	0.371399	0.0571798	1.02785	1.34092	0.0693074	0.962219	0.121644	0.100476	12.2036	2.48876
SDPP6	SDPP	0.60628	0.0928978	56.6521	9.8745	0.827434	0.890877	7.30918	0.068297	0.132959	3.77736	1.50986	0.672094	0.690905	0.0188543	1.97891	0.910455	0.28822	0.15717	3.98277	0.170788	1936.29	0.0894148	0.268742	0.162358	3.27978	1.93137	1.06365	1.05624	0.225799	0.992038	0.0433562	1.56574	1.26771	18.4783	0.107146	0.0608163	0.123075	0.819718	0.389358	0.0556246	1.09334	1.60889	0.062358	1.05502	0.138309	0.142363	12.3932	2.90852
SBM1	SBM	0.232118	0.00946206	14.25	3.69275	0.331458	0.417153	2.32901	0.0224258	0.0213527	1.23612	0.545531	0.405188	0.371709	0.0106632	0.748307	0.303259	0.10164	0.0607205	1.55253	0.0734067	949.482	0.35933	0.112666	0.0467709	2.96956	0.272094	0.479383	0.469202	0.0980926	0.139323	0.0349954	0.686183	0.607617	3.05326	0.019559	0.0178593	0.144234	0.0467329	0.137468	0.0193413	0.306092	0.206244	0.0369311	0.552702	0.0523579	0.0688171	2.66874	0.0302554
SBM2	SBM	0.640156	0.0757173	31.4875	8.66202	2.67341	1.43222	5.91695	0.0726645	0.110087	4.06109	1.48827	1.3369	1.0131	0.0389452	2.11207	0.911166	0.324573	0.173129	5.18328	0.247206	1962.7	1.15766	0.473613	0.148009	5.58006	1.25206	1.03329	0.909892	0.288026	0.664722	0.0564194	1.77985	1.33897	9.75607	0.0535519	0.0629159	0.272931	0.162234	0.40941	0.0649782	0.850719	0.96375	0.11709	1.93459	0.254299	0.132328	10.0269	1.11832
SBM3	SBM	0.318201	0.0370943	22.8067	4.49867	1.11477	1.02004	3.09041	0.0299947	0.0437463	2.23066	0.977096	0.507163	0.489092	0.0257824	1.33047	0.638805	0.1962	0.0846799	2.90884	0.131921	1205.29	0.504664	0.182635	0.0775521	3.89993	0.6189	0.754533	0.753159	0.132626	0.272249	0.0493446	1.06764	1.4606	9.67078	0.0217977	0.0325963	0.13786	0.159878	0.296937	0.0214704	0.556486	0.618968	0.028887	1.13576	0.156486	0.0960026	6.34177	0.109384
SBM4	SBM	0.63237	0.114855	36.9764	7.78772	3.63941	1.55139	5.43306	0.0586519	0.199846	4.54042	1.5276	0.800653	0.86135	0.0456689	2.3912	1.5016	0.284582	0.148292	5.15251	0.308535	1871.41	1.60791	0.381334	0.148067	3.01968	2.1727	1.32544	1.32617	0.194923	0.705835	0.051778	2.38155	1.95823	35.0132	0.0510596	0.0614498	0.187138	0.947332	0.490545	0.0519777	1.39573	1.81332	0.0673122	2.1074	0.258695	0.113191	12.644	1.18272
SBM5	SBM	0.468394	0.0386744	31.6762	5.6873	0.974969	1.02551	3.61321	0.0427171	0.084749	2.48408	1.01793	0.694499	0.92155	0.0296897	1.89284	0.825596	0.167268	0.148222	3.56116	0.181839	1613.48	0.90397	0.165931	0.0876318	3.4037	1.4747	0.849393	0.865782	0.196032	0.287831	0.0708249	1.45838	0.901357	14.5782	0.0331014	0.0383175	0.229105	0.257455	0.273302	0.032723	0.833052	1.18504	0.0384032	1.36457	0.122495	0.0953503	7.10741	0.421598
SBM6	SBM	0.344535	0.0389593	32.9498	5.01581	0.768858	0.791667	3.42433	0.0329705	0.0578658	2.31882	0.771417	0.669711	0.49288	0.0191236	1.31364	0.566951	0.140564	0.119569	2.39023	0.136173	1381.69	1.08468	0.183698	0.0683747	3.35241	0.736706	0.848946	0.836653	0.137425	0.230761	0.0583793	1.11147	1.64249	16.5343	0.0228158	0.0354255	0.204429	0.306708	0.25594	0.0214545	0.594677	0.768587	0.0349977	0.961701	0.101172	0.0885376	5.77358	0.230783
WGM1	WGM	0.521571	0.0464017	25.76	7.07095	1.29185	2.31206	5.68917	0.043997	0.0794474	2.7054	1.31183	0.536341	0.593857	0.0298452	1.80074	0.770117	0.243058	0.161892	5.02432	0.153488	1094.56	1.34961	0.179759	0.111215	3.64605	1.03257	0.88758	0.845457	0.135415	0.331241	0.0658451	1.49651	1.04331	11.4794	0.0357656	0.035043	0.246953	0.311472	0.321382	0.0474233	0.606527	1.21697	0.0655253	1.15214	0.2681	0.137531	8.43374	0.702819
WGM2	WGM	0.126613	0.0300647	6.11527	2.74668	0.563892	3.44562	1.81859	0.0167044	0.042641	1.1893	0.426316	0.237856	0.205889	0.0110172	1.1474	0.573608	0.0885089	0.0380412	2.90786	0.052091	694.074	0.955341	0.0553024	0.0588902	1.7812	0.61045	0.302651	0.285479	0.0975362	0.12998	0.0344669	0.676963	0.566162	23.7208	0.00791435	0.0159383	0.097978	0.263656	0.13264	0.0121128	0.392032	0.985997	0.00711299	0.620551	0.120332	0.0551809	5.58951	0.0458002
WGM3	WGM	0.239859	0.0242623	17.5046	4.11923	0.695956	0.93227	2.98416	0.0199113	0.0292087	1.31939	0.800169	0.438116	0.327018	0.0145506	1.44714	0.418173	0.180413	0.070227	3.15475	0.0957464	771.775	0.928157	0.119566	0.093242	2.60289	0.462324	0.507382	0.511867	0.12663	0.211038	0.0517714	0.805562	0.804236	7.12024	0.0181962	0.0255569	0.168266	0.14651	0.210645	0.024284	0.412142	0.875886	0.0185948	0.639441	0.174829	0.0873433	6.64707	0.0265839
WGM4	WGM	0.404892	0.0441376	33.2134	6.4859	1.01747	1.89007	5.10324	0.0395899	0.0594438	2.58718	1.11327	0.573654	0.496293	0.0209234	2.03641	0.844002	0.240795	0.118658	5.21475	0.155157	1125.44	1.47105	0.16784	0.132498	3.22567	1.23985	0.803024	0.841285	0.178508	0.381832	0.0639103	1.3143	1.2429	15.6181	0.0299969	0.0403567	0.101902	0.40065	0.29392	0.0580649	0.764081	1.51729	0.0356696	1.07249	0.242772	0.114164	10.1531	0.532273
WGM5	WGM	0.295911	0.0160974	15.1849	5.68557	0.803087	1.11517	4.18961	0.0348036	0.114311	1.5182	1.08886	0.398937	0.468093	0.0166536	1.9883	0.973894	0.17951	0.10379	5.68583	0.121404	833.823	1.18584	0.114161	0.0981322	1.98317	1.37898	0.633451	0.630531	0.134545	0.272533	0.103117	0.90839	0.551144	51.8755	0.0269974	0.0344697	0.173065	0.587368	0.245117	0.025733	1.14588	2.17203	0.0201786	0.791481	0.200273	0.0953572	10.2303	0.182832
WGM6	WGM	0.268949	0.0315421	16.4761	4.58085	0.50618	0.625343	3.18076	0.0241491	0.0227562	1.23282	0.674963	0.359616	0.336588	0.0116507	1.46351	0.408161	0.130365	0.0626518	2.68856	0.0686022	748.759	0.769113	0.098377	0.0752271	2.65756	0.561111	0.474549	0.456042	0.194714	0.207375	0.0594692	0.713121	0.888321	8.0881	0.0195445	0.0207485	0.228953	0.146167	0.180556	0.0235902	0.415656	0.921586	0.0173811	0.812398	0.108423	0.0915819	6.32018	0.0435545
YMW1	YMW	0.362259	0.0197334	30.2306	5.55278	1.15719	0.585362	3.78485	0.0277388	0.063774	1.6084	0.931862	0.459267	0.568423	0.0150227	1.28806	0.229984	0.196305	0.123632	2.58572	0.0876418	591.464	1.35543	0.189044	0.0865744	3.1724	0.647475	0.702982	0.689557	0.135656	0.223205	0.0790079	1.15775	0.599224	12.2856	0.0244504	0.0272272	0.306151	0.341194	0.188171	0.0391844	0.569463	1.47542	0.0257909	0.981536	0.0741408	0.111499	5.66084	0.437631
YMW2	YMW	0.482934	0.0170159	26.7071	5.88748	2.00185	0.721509	4.79273	0.031587	0.0835362	1.62275	1.1869	0.532252	0.712872	0.0223355	1.69595	0.318752	0.252265	0.145278	3.53678	0.111241	782.524	0.878956	0.243378	0.117156	3.72887	0.940235	0.777794	0.775219	0.136919	0.420142	0.0989133	1.26606	0.736849	10.8028	0.0348653	0.0355399	0.245484	0.347909	0.26625	0.0418015	0.696414	1.78117	0.0349168	0.831247	0.128448	0.105004	8.33445	0.312369
YMW3	YMW	0.293028	0.0329302	15.8587	4.85547	0.694325	0.486165	3.39509	0.0266922	0.0885237	0.920314	0.751866	0.326887	0.423465	0.0185585	1.20937	0.317123	0.186682	0.100585	2.6982	0.0841257	343.522	0.676516	0.195982	0.0625283	3.2262	0.917157	0.524429	0.537692	0.121936	0.314952	0.0815436	0.736807	0.523196	11.5433	0.024284	0.0257003	0.147231	0.294533	0.159383	0.0262383	0.584976	1.72964	0.0222967	0.658807	0.0694739	0.0724851	4.53321	0.11571
YMW4	YMW	1.21448	0.0651453	66.8059	13.9757	0.752657	1.71174	10.8868	0.0896288	0.282638	3.74708	2.72815	1.14278	1.13834	0.059413	3.79964	0.927188	0.563862	0.277942	8.44237	0.283112	1255.97	2.2349	0.517256	0.283567	5.53328	2.74461	1.42175	1.33357	0.358612	1.75989	0.135207	2.62374	1.37961	37.9204	0.13644	0.104904	0.154836	2.39348	0.581901	0.14389	1.35914	4.19966	0.101041	1.96272	0.184854	0.187191	16.4999	2.0206
YMW5	YMW	0.464903	0.0201188	19.0017	5.94242	0.517903	0.628492	5.12872	0.0366304	0.0871691	0.791	1.07301	0.34978	0.527072	0.0168694	1.60991	0.277341	0.206328	0.154074	3.33626	0.0967655	343.003	1.16056	0.164952	0.106492	2.70073	0.950067	0.764403	0.814725	0.148763	0.345885	0.0818732	1.13608	0.811564	13.6299	0.034343	0.0306084	0.236523	0.392742	0.233534	0.0430242	0.688787	2.18471	0.0385216	0.859961	0.0717486	0.119276	6.46529	0.370951
YMW6	YMW	0.758962	0.0146465	42.6986	8.13715	0.514382	0.747918	8.12776	0.0603172	0.129161	1.65752	1.68949	0.728126	0.693563	0.0210429	2.27741	0.38657	0.283867	0.210561	3.5668	0.201181	883.348	1.51803	0.274244	0.159148	3.10929	0.862418	1.1679	1.07157	0.255	0.761938	0.107289	1.35334	0.85679	10.3857	0.0790448	0.0560815	0.152424	0.590711	0.41113	0.0941928	1.12586	2.71944	0.0719454	1.1973	0.109632	0.20984	6.62783	1.10768
[truncated: 6 more columns]

## Sheet: Urine_28_ Amine mice
Feedingredients	Treatment	N6,N6,N6-Trimethyllysine	Carnosine	Putrescine	Ethanolamine	Ornithine	Lysine	Glycine	5-Hydroxylysine	Sarcosine	Beta-alanine	Alanine	Gamma-aminobutyric acid	3-Aminoisobutyric acid	Alpha-aminobutyric acid	Serine	Cystathionine	Valine	Homoserine	Threonine	Cysteine	Taurine	Pipecolic acid	Isoleucine	Leucine	5-Aminolevulinic acid	4-Hydroxyproline	Asparagine	Glycylglycine	Aspartic acid	s-Methylcysteine	O-Phosphoethanolamine	Glutamine	Glutamic acid	Methionine	Dopamine	Histidine	Spermidine	Methionine sulfoxide	Phenylalanine	3-methoxytyramine	3-Methylhistidine	1-Methylhistidine	Norepinephrine	Arginine	Citrulline	Serotonin	Tyrosine	Homoarginine
CAS7	CAS	0.104374	0.0303711	15.9804	2.26376	0.841317	0.385553	1.54242	0.00861197	0.0136306	0.579643	0.330789	0.266843	0.612936	0.0118569	0.591184	0.195897	0.0965887	0.0415473	1.67235	0.0466082	155.834	0.0262589	0.0989495	0.0376188	2.5541	0.122355	0.255357	0.250565	0.06908	0.0817119	0.059089	0.347237	0.261973	6.6043	0.015545	0.0132159	0.0925526	0.155136	0.0940557	0.0162512	0.378512	0.187072	0.00734503	0.393792	0.0481175	0.0579793	2.66906	0.0401792
CAS9	CAS	0.157346	0.0633918	27.5744	4.08657	0.801036	0.559911	2.96955	0.0113871	0.0346549	1.49177	0.695024	0.479598	0.81202	0.016386	0.946786	0.409112	0.189684	0.0792327	3.05125	0.094367	1465.11	0.0470882	0.172991	0.0888232	1.75056	0.208125	0.404472	0.384107	0.107311	0.186148	0.0408102	0.565001	0.471374	9.81927	0.0304553	0.0240451	0.639204	0.255148	0.180745	0.0206111	0.680799	0.310804	0.026032	0.516138	0.0589618	0.0901948	5.3832	0.611271
CAS10	CAS	0.301216	0.0963688	49.3517	5.35195	1.52138	1.16628	4.67356	0.0179716	0.0911806	1.69786	1.10198	0.421113	1.12636	0.0330661	1.88892	1.27069	0.290939	0.0896483	4.73165	0.22605	997.566	0.0568346	0.290179	0.121127	2.04492	0.411227	0.66127	0.631689	0.166226	0.35052	0.0701342	0.828399	0.576399	21.2741	0.0820015	0.041321	0.190257	0.586152	0.264912	0.0336199	0.847113	0.564225	0.0361046	0.899295	0.149491	0.105585	9.62461	1.4387
CAS11	CAS	0.221662	0.0319931	37.4238	5.96203	4.29081	0.608734	3.60502	0.011171	0.0212622	2.20597	0.866329	0.678126	1.01691	0.0137929	0.843065	0.185378	0.261836	0.0704896	2.53324	0.122457	2828.23	0.0156485	0.315048	0.0741308	3.37623	0.248113	0.635831	0.620685	0.107168	0.149628	0.0738898	0.707609	0.369734	2.62673	0.0475281	0.0294061	0.311446	0.0692245	0.207121	0.0458356	0.503352	0.160618	0.0470124	0.886825	0.145212	0.113148	4.48063	1.07519
CAS12	CAS	0.227702	0.0904052	36.3916	4.805	1.02659	0.757568	3.74553	0.0135387	0.0537494	1.85395	0.855079	0.474416	0.990268	0.0217687	1.14185	0.568827	0.228452	0.0823081	3.73827	0.122167	1391.74	0.0211823	0.212664	0.106831	1.61531	0.266822	0.476044	0.498092	0.14201	0.248868	0.0457571	0.703137	0.593231	12.5065	0.0454396	0.0279627	0.696747	0.354995	0.224889	0.0252983	0.884141	0.529013	0.0299789	0.497914	0.0819264	0.111437	6.45277	1.05619
DWP8	DWP	0.270636	0.00457948	27.7892	2.73744	1.25269	0.437072	2.29161	0.0105386	0.0450302	0.8127	0.997673	0.398992	0.537535	0.0332309	0.971916	0.161428	0.296242	0.0667045	4.11972	0.170207	388.069	0.187981	0.94515	0.0416716	3.53408	0.158918	0.47138	0.458001	0.117096	0.171728	0.172517	1.16286	0.339836	5.45856	0.02098	0.030517	0.108876	0.180911	0.163501	0.0229281	0.280228	0.270044	0.0485118	1.24044	0.135741	0.108927	2.96014	0.0357712
DWP9	DWP	0.233864	0.00378985	17.7941	1.60111	1.21808	0.475286	1.79105	0.00489424	0.017828	0.852837	0.857247	0.447919	0.43484	0.0372508	0.906453	0.118389	0.142204	0.0793981	3.43963	0.192342	553.058	0.269359	0.391817	0.0277575	2.53359	0.0836653	0.495197	0.485883	0.0958086	0.147314	0.043325	1.05281	0.285368	3.97536	0.00813657	0.0242032	0.11471	0.270859	0.109331	0.0151789	0.297334	0.225106	0.0295866	1.37284	0.120209	0.112032	1.82021	0.0440567
DWP10	DWP	0.283511	0.00765342	18.435	2.54933	1.2815	0.713623	1.76225	0.0184427	0.028714	1.62264	0.841833	0.535046	0.51113	0.0317472	0.833661	0.166087	0.14005	0.0996844	4.14739	0.303029	1123.08	0.264057	0.275836	0.0390336	2.05939	0.110496	0.512154	0.457197	0.130092	0.137665	0.0719311	1.004	0.405911	4.88712	0.016964	0.0275971	0.194544	0.24834	0.146828	0.0172818	0.294356	0.263972	0.0431363	1.16629	0.111837	0.163191	2.42275	0.131371
DWP11	DWP	0.306469	0.00681536	16.5991	2.01657	1.25655	0.507567	1.94955	0.00820386	0.0362391	0.455031	1.06387	0.294144	0.422681	0.0484475	1.10152	0.151098	0.179458	0.0700395	4.01607	0.168772	326.052	0.34136	0.45312	0.0339351	2.15109	0.125059	0.470096	0.457147	0.114482	0.223563	0.130659	1.29099	0.310219	6.44526	0.0122651	0.0235624	0.166272	0.300049	0.162124	0.0149265	0.395989	0.392228	0.0272658	1.57485	0.105062	0.0997431	2.44916	0.0741863
DWP12	DWP	0.198377	0.0101352	11.4741	2.2711	0.458017	0.647034	1.46032	0.0107839	0.0500152	0.638496	0.764373	0.270158	0.323728	0.03906	1.28824	0.240896	0.116295	0.0602839	3.73285	0.158092	407.763	0.379387	0.22701	0.0346887	1.98179	0.236831	0.344623	0.347638	0.0835154	0.281162	0.114305	1.02466	0.321648	15.1602	0.00949083	0.0177072	0.0940723	0.295022	0.108548	0.0107276	0.459007	0.486521	0.0199302	1.46015	0.0750624	0.0763839	2.09691	0.0218573
SDPP7	SDPP	0.28524	0.0502677	35.4047	5.65555	0.661132	0.514045	4.02785	0.0240877	0.0275002	2.9555	0.823941	0.409865	0.622613	0.011198	1.20112	0.367242	0.155491	0.0669994	2.14009	0.0941563	1139.69	0.0836827	0.165922	0.0786172	2.65075	0.477785	0.514197	0.515272	0.142598	0.316615	0.0379587	0.808822	0.617754	10.1986	0.0516062	0.0337744	0.253483	0.347424	0.194919	0.0321637	0.753167	0.429545	0.0189231	0.840916	0.0658197	0.0979421	6.31015	1.23734
SDPP8	SDPP	0.34763	0.0340106	41.8066	6.18281	0.908195	0.560376	4.69372	0.0204025	0.0313804	3.03002	1.00661	0.48192	0.660929	0.012431	1.48689	0.326546	0.184448	0.0698651	2.57483	0.111295	1780.81	0.0374744	0.211279	0.0862234	2.78502	0.449813	0.636928	0.646923	0.155571	0.281379	0.0451758	0.934146	0.631362	9.61828	0.0597606	0.0437412	0.209336	0.489853	0.230416	0.0420837	0.738963	0.317568	0.0252165	0.847513	0.101607	0.106295	6.77328	1.52577
SDPP10	SDPP	0.504481	0.0539245	73.4442	8.09801	2.12348	0.6792	5.91808	0.0289659	0.0660467	4.03949	1.30229	0.575446	0.87007	0.0166659	1.48665	0.657404	0.257929	0.134011	3.27318	0.162496	3518.39	0.0372331	0.244956	0.115758	4.00049	0.573994	0.918278	0.919408	0.251293	1.17084	0.0199196	1.53367	0.919065	6.41541	0.150613	0.0586762	0.0983519	0.777949	0.31081	0.0806492	1.18403	0.761874	0.0766196	1.08573	0.144902	0.147977	7.73003	3.45644
SDPP11	SDPP		0.000518299	0.0411761	0.00101459	0.0206044	0.00344515	0.033856	2.14e-05	0.000360106	0.0151886	0.0089048		0.00212749	0.000730525	0.0811372	0.0501236	0.00142523		0.0247753	6.37e-05	0.0817944	0.000823523	0.00292581	0.000914594		0.00960109	0.00067593	0.00137558	0.0103634	1.75e-05	2.93e-05	3.29e-05	0.00298059	0.0368148	6.89e-05		0.000771919	0.000132416	0.00139763		0.00126174	0.00634393	3.85e-05	0.000147817		0.000722856	0.0222192	1.28e-05
SDPP12	SDPP	0.259414	0.0197511	26.8395	5.45536	0.799868	0.395088	3.4055	0.0165886	0.032643	1.86789	0.984923	0.430836	0.424727	0.0087938	1.37203	0.312174	0.136885	0.0592369	1.95278	0.0872232	1527.27	0.0484271	0.144986	0.0602212	2.09794	0.242457	0.503157	0.478645	0.170802	0.175088	0.0360366	0.756812	0.501272	8.29509	0.0572328	0.0332382	1.32161	0.312241	0.193128	0.0347289	0.76575	0.557328	0.0368037	0.764497	0.0800167	0.112242	6.52553	0.61025
SBM7	SBM	0.387173	0.043698	40.5558	5.20531	1.36145	1.12978	3.84895	0.0237045	0.0618931	2.73529	0.842091	0.566708	0.720452	0.0271798	1.35204	0.675556	0.165631	0.111998	3.06417	0.22236	1224.06	1.1312	0.163766	0.0779062	4.671	0.462181	0.82843	0.823735	0.229018	0.263733	0.0382375	1.32644	1.16782	8.56327	0.0336391	0.036073	0.114899	0.216515	0.247564	0.0509482	0.846152	0.48023	0.0324009	1.51126	0.115121	0.105133	6.92529	0.397644
SBM8	SBM	0.434149	0.132659	47.0648	5.76174	1.02957	1.50139	5.17402		0.181385	3.3106	1.22362	0.993707	0.994773	0.0381895	2.18585	1.00604	0.318138	0.235457	5.44302	0.238319	990.005	1.29217	0.360699	0.154595	6.17501	1.29018	1.17534	1.0786	0.256779	0.404782	0.0522641	1.89572	1.58756	60.1805	0.0139823	0.065934	0.764817	0.446907	0.38705	0.0303857	1.07268	0.876875	0.039062	1.84442	0.31626	0.129612	16.1443
SBM9	SBM	0.15532	0.0222636	13.3125	2.85627	0.359722	0.428032	1.44767	0.00814869	0.0169567	1.2889	0.354932	0.329853	0.330032	0.0108316	0.472755	0.25363	0.0942432	0.0461384	1.25519	0.0550183	593.788	0.477037	0.0878396	0.0373303	3.36063	0.188012	0.349138	0.334742	0.0895467	0.0982485	0.0338307	0.481436	0.588017	3.55743	0.0155648	0.0133467	0.116174	0.0620267	0.126321	0.0197467	0.243096	0.128905	0.0146684	0.674898	0.0468437	0.0587212	2.64118	0.0348267
SBM10	SBM	0.101592	0.0361994	12.6266	2.20448	0.303261	0.3769	1.07117	0.00820993	0.0154306	1.04888	0.299114	0.290819	0.192476	0.00770753	0.431108	0.257954	0.0653193	0.0337892	1.14569	0.0501185	513.215	0.369666	0.0721493	0.0274526	2.98264	0.178606	0.270805	0.281046	0.0740304	0.0818918	0.0257687	0.441665	0.439829	5.0931	0.00680973	0.0124934	0.125487	0.0930871	0.100555	0.00978279	0.233512	0.165157	0.0065878	0.516147	0.0421793	0.0404409	2.54909	0.00864212
SBM11	SBM	0.131029	0.0694877	8.51497	2.68228	0.616086	0.466841	1.87379	0.00763738	0.036633	1.19649	0.537664	0.252461	0.280803	0.0197663	0.806726	0.52104	0.0713738	0.0410347	1.83052	0.0797778	496.565	0.690908	0.0785435	0.0367792	2.97595	0.467371	0.367001	0.375898	0.103604	0.19056	0.0312868	0.758192	0.494783	18.75	0.0122886	0.0172375	0.115303	0.237821	0.146226	0.0113968	0.677398	0.924019	0.0118191	0.637543	0.0574124	0.0457101	4.3295	0.00788191
SBM12	SBM	0.264869	0.165157	21.6222	4.16531	0.72901	1.19129	5.16436	0.019099	0.160239	2.61022	1.16534	0.496562	0.647552	0.0437511	2.56839	1.17854	0.188412	0.0957327	5.23223	0.336581	897.708	2.11172	0.211139	0.125459	3.83199	1.95359	0.822508	0.740587	0.172362	0.373883	0.0657467	1.98975	0.858469	99.3139	0.0139767	0.0478704	0.362499	0.554629	0.366987	0.0251899	1.09814	1.88595	0.0371448	2.00592	0.123382	0.0895787	14.6553	0.112318
WGM7	WGM	0.372625	0.0291439	23.9949	5.9733	1.11377	3.72054	3.16409	0.0281947	0.0492488	2.30988	0.995181	0.61579	0.550068	0.0169669	1.65215	0.686125	0.160098	0.0616378	4.40674	0.129088	781.003	1.25276	0.11556	0.103509	4.17001	0.647691	0.642825	0.606478	0.199174	0.309229	0.0756506	1.19051	0.487644	17.4358	0.0539275	0.0350521	0.369602	0.494122	0.264684	0.051197	1.05589	2.08622	0.021105	1.01743	0.216048	0.119826	10.4583	0.233998
WGM8	WGM	0.0592006	0.0144902	6.80789	2.02018	0.386587	1.297	1.2598	0.00613319	0.0173504	0.505875	0.604038	0.183404	0.141681	0.00747122	1.52333	0.213436	0.217995	0.0286418	2.22171	0.0282479	207.936	0.415724	0.187021	0.088447	1.37996	0.209125	0.29183	0.279584	0.494166	0.0528369	0.0275613	0.426156	0.949	9.47135	0.0105454	0.0186941	5.93576	0.144712	0.227823	0.0100012	0.254698	0.47415	0.00791339	0.719694	0.0734521	0.0369193	5.60605	0.00962112
WGM9	WGM	0.230599	0.0125503	19.8395	3.62047	0.488171	0.528281	2.14629	0.0120549	0.0142961	0.945497	0.686665	0.348368	0.377458	0.00951292	0.72657	0.234287	0.110656	0.0427032	2.0906	0.0760978	583.834	0.485517	0.0895328	0.0540841	5.119	0.187634	0.37829	0.369343	0.0800263	0.145588	0.0591053	0.707615	0.480309	4.57956	0.0236102	0.0166097	0.1519	0.103487	0.147341	0.0314616	0.255006	0.132262	0.0124596	0.828828	0.10672	0.0835992	3.92112	0.0343617
WGM10	WGM	0.388211	0.011689	27.7969	3.53919	0.996115	0.704693	3.56331	0.0168717	0.020048	1.90568	1.26028	0.593677	0.668693	0.0191558	1.0769	0.257441	0.140278	0.0762463	2.48051	0.109742	1133.24	0.702107	0.103254	0.0557572	3.84421	0.210043	0.598844	0.594179	0.119084	0.211353	0.075419	1.10358	0.41024	2.78598	0.0375553	0.0270681	0.224	0.119022	0.178028	0.0550117	0.437927	0.429626	0.0437473	1.02722	0.174179	0.144759	5.1232	0.287007
WGM11	WGM	0.37969	0.0686627	39.2004	7.20457	1.07125	2.57906	4.34054	0.0286966	0.0495227	1.70327	0.95199	0.789211	1.02281	0.0221901	1.40749	0.563667	0.246074	0.155327	4.02674	0.172602	624.623	1.35056	0.174826	0.129502	5.31208	0.589546	0.747548	0.793427	0.173062	0.273541	0.0923174	1.1949	1.66578	15.8084	0.0336984	0.0318651	0.331655	0.341735	0.273769	0.0655777	0.663712	0.507945	0.0445938	1.12362	0.207471	0.180599	9.72517	0.593147
WGM12	WGM	0.258641	0.0733628	25.5024	5.3575	0.832061	1.7887	2.69818	0.0225218	0.0367845	2.11202	0.754861	0.448691	0.463755	0.0163579	1.23139	0.629513	0.148456	0.057796	3.50265	0.105595	937.368	1.11641	0.110898	0.0850088	5.04182	0.742455	0.466602	0.465113	0.135521	0.31479	0.0943908	1.26048	0.61986	14.7733	0.0277209	0.0289523	0.136322	0.27687	0.20124	0.0328534	0.765309	0.725498	0.020151	1.27037	0.156598	0.133773	8.90702	0.0860734
YMW7	YMW	1.24424	0.0502407	77.5624	11.3569	1.83425	1.20261	9.83305	0.0404138	0.171721	3.56022	2.3963	1.00516	0.872852	0.0258323	2.89438	0.966231	0.367588	0.180662	6.54623	0.239351	1656.53	2.0344	0.331054	0.173126	4.95183	0.859093	1.41489	1.39108	0.290573	1.3342	0.0584753	1.84905	0.922252	19.8571	0.235547	0.102087	0.172661	3.7361	0.440565	0.177643	1.88238	3.77954	0.0890007	1.8509	0.194306	0.209607	14.6151	3.67316
YMW8	YMW	0.833368	0.0467354	50.7758	8.04864	1.46259	0.869345	7.03266	0.0405524	0.106997	3.23382	1.44888	0.759297	0.755398	0.0207292	2.26278	0.690708	0.291936	0.151747	4.44501	0.14381	1839.42	1.5392	0.30331	0.119419	3.41538	0.706575	1.10151	1.08977	0.226418	0.953866	0.0552062	1.22372	0.744367	7.56165	0.1702	0.0629085	0.169656	1.23729	0.267369	0.100531	1.73847	3.2952	0.0629115	1.2534	0.19801	0.134647	8.90469	2.71801
YMW9	YMW	0.254035	0.0189949	18.2158	4.10122	0.633429	0.37484	2.26895	0.00923048	0.0332923	0.984282	0.55498	0.3954	0.451867	0.0109982	0.766035	0.138983	0.132022	0.0748042	1.97441	0.0775456	352.1	0.626401	0.123872	0.046084	4.81374	0.278358	0.438918	0.41282	0.0944363	0.158283	0.0574289	0.593526	0.392876	6.04794	0.0177731	0.0206756	0.259744	0.198828	0.130028	0.0327687	0.442413	0.57739	0.0152222	0.504615	0.049185	0.108375	5.16627	0.0627104
YMW10	YMW	0.279505	0.0266927	17.7966	4.19091	0.660143	0.542163	2.20235	0.0162735	0.0496649	1.77428	0.718116	0.403539	0.457203	0.0155612	0.990358	0.209638	0.142723	0.0751485	2.08856	0.0951126	645.16	0.772141	0.207864	0.048903	4.66717	0.44578	0.412838	0.380218	0.101444	0.265982	0.0852172	0.704661	0.410896	11.2555	0.0223383	0.0207673	0.225758	0.222466	0.13424	0.0485846	0.709321	1.09249	0.0228218	0.858947	0.0535289	0.106462	5.39136	0.135123
YMW11	YMW	0.363488	0.0189866	25.1856	4.94569	0.733463	0.429897	3.44696	0.00955613	0.028229	1.14158	0.730929	0.456679	0.397241	0.00672895	0.994624	0.222997	0.133198	0.093297	2.16912	0.0746713	850.768	0.815391	0.126003	0.0539261	3.53095	0.217142	0.512024	0.511587	0.109614	0.15106	0.0715064	0.749673	0.422095	5.83864	0.0348471	0.0264169	0.2593	0.404305	0.144659	0.0365484	0.947605	1.4678	0.0213905	0.632219	0.0641244	0.109442	4.39302	0.0589169
YMW12	YMW	0.734611	0.0379475	66.4039	9.12526	1.57738	1.0717	7.03372	0.0342561	0.0805439	3.66923	1.76067	0.963949	0.782836	0.0194218	2.16774	0.584426	0.288268	0.182112	4.6969	0.174976	2262.59	1.5482	0.316583	0.113947	5.35773	0.751793	1.11453	1.04055	0.250494	0.718113	0.053269	1.57548	0.890273	14.8957	0.0973621	0.0715835	0.205844	1.47695	0.305761	0.0839309	1.61017	2.1428	0.069166	1.77702	0.161786	0.137975	12.9712	2.00538
[truncated: 6 more columns]

## Sheet: Serum_14_Amine_mice
Feedingredients	Treatment	Putrescine	Ethanolamine	Ornithine	Lysine	Glycine	Sarcosine	Beta-alanine	Alanine	Alpha-aminobutyric acid	Serine	Cystathionine	Proline	Valine	Threonine	Cysteine	Taurine	Isoleucine	Leucine	4-Hydroxyproline	Asparagine	Glycylglycine	Aspartic acid	s-Methylcysteine	Homocysteine	Glutamine	Glutamic acid	Methionine	Histidine	2-Aminoadipic acid	Methionine sulfoxide	Phenylalanine	1-Methylhistidine	Arginine	Citrulline	Serotonin	Tyrosine	Tryptophan	Kynurenine	Gamma-glutamylalanine	gamma-Glutamylglutamine	Glutathione
CAS1	CAS	0.0240028	0.194376	1.45891	3.29079	2.70896	0.00346607	0.0741812	3.84425	0.0963578	3.45654	0.0992834	2.56219	1.094	5.42412	0.0485236	67.7128	0.686337	0.216991	0.390555	0.533404	0.535638	0.0617099	0.0341041	0.086126	2.15234	1.1688	16.1734	0.064643	0.207803	0.0315428	0.646243	0.107558	1.31918	0.468938	0.484474	11.5342	2.87179	0.00299869	0.0243589	0.023035	0.0373179
CAS2	CAS	0.0268934	0.19369	0.973821	2.18713	2.81736	0.00304948	0.0639753	3.70319	0.0686135	3.19984	0.0919815	1.26389	0.877515	4.73825	0.0463655	67.343	0.646842	0.174554	0.292812	0.483479	0.505401	0.0556878	0.0424523	0.108878	1.94943	1.0928	9.2923	0.0569985	0.187905	0.0205613	0.555554	0.0731746	1.18197	0.524175	0.531676	6.58846	2.85666	0.00300621	0.0162066	0.0133146	0.0311045
CAS3	CAS	0.0357873	0.220477	1.39813	2.08164	3.62989	0.00334946	0.0642366	4.67548	0.04504	3.59712	0.0965902	2.10757	0.966623	4.49424	0.0391122	83.5704	0.672656	0.192732	0.416481	0.572504	0.535716	0.0585181	0.046622	0.0975785	2.41979	1.25141	11.1511	0.0658628	0.205878	0.0169011	0.647504	0.132793	0.807365	0.471616	0.427645	9.28465	3.73394	0.00315866	0.0199925	0.0119251	0.0244991
CAS4	CAS	0.039517	0.214619	1.09103	2.45347	3.28047	0.00364834	0.0640398	4.29436	0.0461341	3.72411	0.0917311	1.84656	1.00039	4.62301	0.0378686	66.3268	0.722844	0.209208	0.407173	0.653325	0.64469	0.0602467	0.0562914	0.0906983	2.12253	1.226	12.5328	0.0620308	0.177643	0.0192994	0.694084	0.0974072	1.43649	0.446017	0.494772	13.8818	5.31682	0.00249374	0.0257407	0.0134971	0.0310225
CAS5	CAS	0.0375278	0.204407	1.93616	6.27689	4.35311	0.00890158	0.0617754	9.45446	0.0879513	8.63157	0.105854	9.7249	2.06133	10.2503	0.0340882	79.5497	1.43114	0.428631	0.569205	2.12137	2.06264	0.121976	0.0441065	0.0513148	3.28804	1.74101	50.6711	0.134372	0.189722	0.0559676	1.43245	0.184774	2.10204	0.913666	0.435688	31.2171	5.07291	0.00352764	0.0368418	0.0170575	0.0224997
CAS6	CAS	0.019874	0.184469	1.24437	3.16882	3.32072	0.00740417	0.0462981	6.43599	0.0712322	4.98983	0.106626	3.95727	1.45255	7.5894	0.0353361	59.3415	1.04953	0.307804	0.371192	0.917066	0.888433	0.0648007	0.0436206	0.0683243	2.38431	1.16649	25.2828	0.0721464	0.209787	0.0359749	0.843494	0.113578	1.88203	0.626546	0.702506	15.4033	3.75303	0.00265082	0.0296179	0.017824	0.0222406
DWP1	DWP	0.01092	0.171562	1.16069	2.22216	3.46234	0.00690391	0.0322179	7.72006	0.242744	4.06471	0.101839	2.21702	0.590284	5.10933	0.0325047	70.5821	0.437205	0.117511	0.38217	0.670228	0.673479	0.0313001	0.095472	0.0464771	2.80717	1.32583	11.8708	0.0582679	0.146333	0.0228329	0.515336	0.104818	1.71103	0.888029	0.574152	8.02055	2.65935	0.00174745	0.0458113	0.0258187	0.0179748
DWP2	DWP	0.0192621	0.168007	0.79815	2.71637	2.6746	0.00460844	0.0335961	7.14569	0.355354	5.3197	0.102806	1.93371	0.674796	6.49963	0.0371714	71.0202	0.49106	0.136068	0.456687	0.8884	0.926191	0.0443426	0.114042	0.0771232	3.1465	1.42746	16.4724	0.062824	0.11955	0.0278067	0.519605	0.118888	1.92873	0.959155	0.529165	8.66067	3.02663	0.00214239	0.0438863	0.0297378	0.0203633
DWP3	DWP	0.0226658	0.165811	0.902687	2.65801	2.782	0.0130747	0.0380204	7.17019	0.239269	4.47971	0.108435	2.77683	0.650573	7.35785	0.0263388	53.124	0.409041	0.125811	0.414915	0.78024	0.750762	0.0488162	0.0737723	0.0558842	2.20335	1.11417	40.9589	0.067725	0.14702	0.0471663	0.536066	0.149589	1.93082	0.722569	0.488071	12.4407	3.1528	0.00260054	0.0383028	0.0193313	0.0147112
DWP4	DWP	0.0166133	0.146681	0.761136	2.72771	3.04103	0.0145508	0.0299494	9.40107	0.401533	5.27238	0.106687	3.43067	0.877022	9.01421	0.0329368	75.3031	0.75874	0.210684	0.414254	1.08438	1.09037	0.0419981	0.103428	0.0649546	2.88979	1.23494	49.9111	0.0608207	0.139114	0.0486184	0.664341	0.199403	1.6598	0.985644	0.501077	14.6663	4.21518	0.002999	0.0494714	0.0222909	0.0162644
DWP5	DWP	0.0117843	0.162513	0.849861	3.20851	3.83583	0.00931417	0.0331772	12.2694	0.217636	5.86512	0.10741	3.72455	0.919798	7.39016	0.026992	61.7823	0.884293	0.247248	0.525266	1.16166	1.12155	0.0449473	0.101516	0.0507618	3.64317	1.62775	20.9717	0.0797511	0.146484	0.0375177	0.596861	0.0988241	2.10398	1.08571	0.600176	12.9279	3.80373	0.00302053	0.0776615	0.0364068	0.0159917
DWP6	DWP	0.0218698	0.165132	0.916275	3.15136	3.20878	0.0132572	0.0339584	9.86667	0.262059	4.96327	0.113564	3.01408	0.915889	9.58876	0.0373094	37.0575	0.818624	0.239192	0.49351	0.990942	0.949457	0.0317397	0.128037	0.0753687	3.28222	1.46158	36.6542	0.0709769	0.132028	0.05189	0.522061	0.160242	1.63867	1.06197	0.774153	11.6938	4.68479	0.00294418	0.0637009	0.0388878	0.0191045
SDPP1	SDPP	0.0335111	0.214201	0.807488	1.60981	3.16164	0.00424479	0.10973	4.39672	0.0343307	3.64069	0.0950789	3.28251	0.713932	3.65799	0.0341474	88.4644	0.499004	0.159646	0.489052	0.597962	0.583929	0.139253	0.0363579	0.0651278	2.43006	0.888808	11.4673	0.0615958	0.0836663	0.0213282	0.681734	0.150366	1.98971	0.639538	0.370055	7.98344	2.31534	0.00153048	0.0185953	0.0102307	0.0259964
SDPP2	SDPP	0.0367641	0.235336	1.3929	2.1999	4.2014	0.0117405	0.102854	7.60575	0.0340052	6.84998	0.104998	7.44069	1.24892	5.55777	0.0431909	130.861	1.22593	0.362127	0.499626	1.04642	0.992435	0.111528	0.0344237	0.084764	3.56658	1.28124	37.9073	0.0943779	0.057787	0.0472423	1.11978	0.135684	2.11418	0.933019	0.323508	23.1394	3.60378	0.00169089	0.0303991	0.0207455	0.0287269
SDPP3	SDPP	0.0338997	0.227202	1.18509	2.9594	4.3427	0.00802206	0.102905	7.59926	0.0435491	6.21974	0.095853	6.93164	1.40248	6.70442	0.044054	102.755	1.34429	0.382824	0.515081	1.14091	1.15691	0.109523	0.0367181	0.104738	3.03729	1.23019	36.2361	0.102123	0.0651933	0.0494954	1.01954	0.0939643	2.00095	0.879822	0.341557	19.9529	3.77072	0.00190913	0.0333309	0.0240108	0.0306074
SDPP4	SDPP	0.0387908	0.216085	1.04052	1.41847	2.88962	0.00652327	0.0828921	3.42091	0.0270433	3.31652	0.0906123	2.07916	0.80268	3.6548	0.0394239	87.1876	0.496554	0.150598	0.311992	0.474929	0.485046	0.100453	0.0191439	0.0937598	1.73551	1.00668	15.7761	0.0579567	0.0897026	0.0270432	0.680742	0.149792	1.15925	0.510715	0.424103	12.1622	3.5313	0.00165707	0.017042	0.0100004	0.0307632
SDPP5	SDPP	0.0390959	0.244778	1.71275	1.94435	4.56649	0.0107112	0.0935221	7.59849	0.0625134	7.58604	0.1031	12.7524	1.76162	7.8307	0.0570626	65.9491	1.45822	0.446161	0.579413	1.06302	1.00955	0.0996766	0.0329195	0.110668	3.81201	1.63934	50.1609	0.0957606	0.0882206	0.063659	1.50036	0.106018	2.25748	0.849566	0.470843	24.9428	3.89101	0.00235474	0.0396109	0.0290688	0.0353565
SDPP6	SDPP	0.0308832	0.217377	1.26323	1.9353	3.35299	0.00650441	0.0905156	5.18812	0.0383995	4.45518	0.0966656	6.29364	1.14772	4.89134	0.0431882	87.5633	0.984453	0.285809	0.461398	0.749187	0.773054	0.0809085	0.0348906	0.0699995	2.82991	1.18972	23.0287	0.0779652	0.0541644	0.0390845	1.04212	0.0967009	1.82543	0.852018	0.413713	17.1098	3.30713	0.00167309	0.0256165	0.0274331	0.0276266
SBM1	SBM	0.0269847	0.17923	1.33117	2.41341	3.42707	0.00255227	0.0640049	4.26653	0.0901075	3.2564	0.094899	1.55931	0.61005	2.91804	0.0401992	63.5727	0.440297	0.146087	0.48919	0.489289	0.469492	0.0472158	0.0740472	0.0615673	2.32566	1.07796	9.96738	0.0604413	0.174174	0.018635	0.476739	0.0600098	1.21455	0.42787	0.35419	6.86005	2.10736	0.0019256	0.0209792	0.0214731	0.0291283
SBM2	SBM	0.0324702	0.189716	1.42704	2.94027	3.50955	0.00404692	0.0742355	5.39065	0.0717122	3.60759	0.0937185	2.37222	0.903431	4.84806	0.0353604	78.2632	0.647736	0.190392	0.492445	0.680701	0.678794	0.0422373	0.0541947	0.0679638	2.4171	1.41726	16.9294	0.0570008	0.193824	0.0272946	0.675042	0.154797	2.2206	0.645714	0.458784	11.5755	3.3221	0.00238393	0.0379999	0.0284524	0.0345391
SBM3	SBM	0.0215455	0.198404	1.58712	2.64317	2.87055	0.00282677	0.0642487	4.41075	0.0818311	2.83574	0.10162	1.58593	0.717035	3.9925	0.0459136	63.7745	0.508387	0.144726	0.433973	0.545701	0.555238	0.0426387	0.0454874	0.0785767	2.17243	1.07181	13.5991	0.0537494	0.123076	0.0242574	0.579982	0.0863042	1.33397	0.579882	0.473921	9.90139	2.6138	0.00180227	0.0325193	0.02978	0.0364304
SBM4	SBM	0.025317	0.171797	1.3037	3.60339	3.61659	0.00464771	0.0715426	5.1774	0.0870385	3.94531	0.100165	2.56049	0.880736	4.88355	0.0388613	65.8296	0.643373	0.172079	0.486817	0.674359	0.667996	0.0448837	0.0389576	0.0726239	2.17455	1.49618	24.286	0.0587127	0.203094	0.0441983	0.717291	0.104234	2.83223	0.717867	0.48816	13.0658	3.46174	0.00204046	0.0433576	0.0274909	0.0367911
SBM5	SBM	0.0214003	0.183948	1.1725	2.68308	2.8371	0.0028314	0.0537442	5.35498	0.0855409	3.11518	0.0957309	2.20089	0.704357	4.1235	0.048101	55.7795	0.474987	0.126319	0.505905	0.53381	0.547324	0.0427611	0.037566	0.0758638	2.42185	1.19977	15.5239	0.0540839	0.138167	0.029565	0.559274	0.0897868	1.93038	0.605942	0.541035	9.61329	2.49493	0.00195841	0.0370064	0.0301751	0.0297716
SBM6	SBM	0.0265218	0.171782	2.12957	4.39299	4.57145	0.00907421	0.0515234	7.75682	0.0591011	5.73142	0.0901579	3.86521	1.19998	5.78395	0.0354055	84.8638	0.910427	0.240128	0.569065	1.10161	1.02783	0.03703	0.0327338	0.0540621	2.61478	1.33053	44.1218	0.0668042	0.20368	0.0625763	0.901376	0.0847534	2.74855	0.742257	0.478612	18.2084	4.16899	0.00256151	0.0428077	0.030371	0.0297483
WGM1	WGM	0.019797	0.189217	1.21501	2.69205	3.36216	0.00524237	0.0586271	3.52316	0.0406443	3.46675	0.0964853	1.9609	0.897489	4.78678	0.040853	53.6475	0.53687	0.198262	0.305723	0.526835	0.543471	0.0742298	0.0357016	0.0520622	1.65477	0.891374	13.1782	0.0552165	0.12634	0.0351199	0.701166	0.111076	2.44099	0.399062	0.398266	12.3922	3.17386	0.00160539	0.0143201	0.011887	0.0188856
WGM2	WGM	0.0219144	0.176612	1.44452	4.42071	3.80222	0.012642	0.103243	5.37582	0.0723597	4.81863	0.101972	3.55781	1.88627	10.3827	0.0414772	97.1135	1.13765	0.442512	0.417683	0.95417	0.896323	0.0618822	0.0333264	0.0805079	2.42276	1.11577	54.3367	0.0770663	0.239502	0.158827	1.05127	0.0670996	2.06436	0.762495	0.385666	22.4113	4.51464	0.00251024	0.0285029	0.016354	0.0249264
WGM3	WGM	0.0152157	0.166768	1.39726	2.0222	2.74692	0.00261656	0.0620475	3.46291	0.03481	2.81327	0.096384	1.72527	0.828639	4.19571	0.0351829	76.0012	0.386112	0.137553	0.339518	0.477525	0.462467	0.0542819	0.0335332	0.0456263	2.03589	0.820478	8.90011	0.0497121	0.176301	0.0344894	0.499667	0.074568	0.473497	0.358753	0.480246	9.20822	2.75492	0.00161855	0.0147207	0.0131125	0.0220833
WGM4	WGM	0.0182253	0.177669	2.21868	3.69671	3.6631	0.00444453	0.0684774	4.944	0.0466987	4.62448	0.100434	4.16068	1.17359	7.30594	0.0418141	82.0592	0.679743	0.287417	0.421308	0.879316	0.86595	0.0994507	0.0445169	0.0433728	2.13899	1.03027	18.5508	0.0709154	0.256713	0.0851829	0.857544	0.15303	2.9138	0.656009	0.440369	17.6803	2.99916	0.00392005	0.0253116	0.0161949	0.0251692
WGM5	WGM	0.0145937	0.183435	1.47049	3.76611	4.31083	0.00654285	0.0470322	6.69158	0.0611721	5.51731	0.106029	8.0481	1.852	13.6004	0.0370485	75.0834	0.626601	0.301998	0.436031	1.11467	1.12324	0.0797467	0.0290818	0.0356156	2.48884	1.11151	28.9861	0.0822649	0.430576	0.20463	0.874301	0.0988314	1.36623	0.600862	0.553015	20.6514	3.89144	0.00211678	0.0325977	0.0164663	0.0209216
WGM6	WGM	0.0223027	0.166125	1.58354	3.54317	3.56789	0.00727078	0.0448118	6.60245	0.0430811	5.40885	0.0938407	3.47231	1.80681	8.26041	0.036003	61.7366	1.0673	0.397165	0.425605	1.16539	1.11781	0.0492924	0.036588	0.0586066	2.45992	0.940695	38.5649	0.0646436	0.151656	0.135285	0.920478	0.0996551	1.80555	0.555991	0.590849	23.233	5.2647	0.00230902	0.0248034	0.0152211	0.0215172
YMW1	YMW	0.0392308	0.187506	1.0552	2.82544	3.55552	0.0160222	0.0908926	6.1904	0.0523681	4.74568	0.0918879	3.64144	1.19962	6.05744	0.0365402	68.103	0.683898	0.190616	0.472963	0.802893	0.795729	0.0790356	0.0403574	0.0585837	2.48396	1.07872	32.8104	0.0713921	0.143195	0.0803024	0.63366	0.302653	1.99708	0.649322	0.344034	15.6066	3.41473	0.00227403	0.0322541	0.01757	0.0234067
YMW2	YMW	0.0271156	0.229325	1.30152	3.81904	4.61774	0.015248	0.0783652	8.51657	0.0735026	6.18009	0.0968819	4.51371	1.50772	7.92697	0.0491683	40.7211	0.863953	0.24473	0.633955	1.11175	1.17339	0.0840924	0.054603	0.0779661	2.30634	1.09119	25.9029	0.072626	0.176335	0.0829938	0.745977	0.249277	2.45947	0.711156	0.474776	20.2027	3.67315	0.00302006	0.054414	0.022225	0.0280064
YMW3	YMW	0.0456352	0.244147	1.06937	2.96276	3.79633	0.0252924	0.0720606	5.9908	0.0572188	4.5339	0.0978568	2.76631	1.44644	6.52092	0.048221	64.6184	0.853577	0.241769	0.539817	0.896647	0.878819	0.0988654	0.0378044	0.11577	2.29663	1.1979	36.3493	0.0803812	0.138707	0.100497	0.771211	0.162297	1.87216	0.565964	0.400405	17.5296	3.76625	0.00263394	0.0275268	0.0215051	0.0324806
YMW4	YMW	0.0356491	0.190981	0.830187	2.74586	3.23289	0.0158315	0.0764446	4.52611	0.0647097	3.84993	0.102582	2.81084	1.0335	5.50939	0.0276926	61.4268	0.491711	0.134309	0.411907	0.644895	0.632566	0.0804499	0.0254429	0.0343287	1.89829	0.843672	26.3081	0.0569864	0.147069	0.0729197	0.532253	0.205998	1.86501	0.56599	0.362522	12.2249	3.32166	0.00205977	0.0210119	0.00994705	0.0129788
YMW5	YMW	0.0224251	0.192384	0.863068	1.95357	3.05095	0.0148381	0.0545422	5.28343	0.0443787	3.88433	0.0922934	2.96975	0.952275	5.03423	0.0348367	55.0673	0.450746	0.120816	0.451742	0.634608	0.60856	0.0742929	0.0323377	0.0580939	2.18203	0.819964	27.6588	0.064404	0.125511	0.0683054	0.531822	0.310378	1.8236	0.604677	0.377273	13.1625	2.85582	0.00251947	0.0259868	0.0148996	0.0192723
YMW6	YMW	0.0455758	0.196453	1.43781	2.79439	4.33861	0.0257263	0.0481943	7.06914	0.0524815	4.93701	0.0975069	4.10248	1.50696	7.09342	0.0352262	77.3364	0.969323	0.255306	0.346065	1.0514	1.01542	0.0992501	0.0414677	0.0543985	2.34614	0.941521	25.4372	0.072473	0.145431	0.0908913	0.864659	0.271017	2.1114	0.563789	0.528269	19.8781	5.36464	0.00207019	0.0305881	0.0148241	0.016434

## Sheet: Serum_28_Amine_mice
Feedingredients	Treatment	Putrescine	Ethanolamine	Ornithine	Lysine	Glycine	Sarcosine	Beta-alanine	Alanine	Alpha-aminobutyric acid	Serine	Cystathionine	Proline	Valine	Threonine	Cysteine	Taurine	Isoleucine	Leucine	4-Hydroxyproline	Asparagine	Glycylglycine	Aspartic acid	s-Methylcysteine	Homocysteine	Glutamine	Glutamic acid	Methionine	Histidine	2-Aminoadipic acid	Methionine sulfoxide	Phenylalanine	1-Methylhistidine	Arginine	Citrulline	Serotonin	Tyrosine	Tryptophan	Kynurenine	Gamma-glutamylalanine	gamma-Glutamylglutamine	Glutathione
CAS7	CAS	0.0161449	0.174399	0.887734	3.05128	2.27855	0.00474273	0.0811301	4.40824	0.105049	3.36253	0.104109	1.88902	1.18403	6.09119	0.0614475	66.6316	0.806944	0.229322	0.279582	0.580676	0.592213	0.0724777	0.0379049	0.19852	2.00046	1.01503	18.7255	0.0638797	0.18814	0.0287948	0.585567	0.066508	1.41894	0.601297	0.379876	10.5507	3.15221	0.00185895	0.0192512	0.0108805	0.0371066
CAS8	CAS	0.0183363	0.140835	1.22685	2.96576	2.51996	0.00234015	0.0605669	4.75722	0.108202	3.64335	0.0933618	2.26178	1.24946	6.44974	0.0441543	78.7817	0.933265	0.223799	0.246968	0.688579	0.647353	0.0746939	0.0503257	0.0736594	1.89449	0.908344	12.4126	0.0550943	0.221229	0.0212852	0.592626	0.0464381	1.28495	0.40069	0.395072	10.8502	4.06283	0.00295623	0.0225601	0.0161609	0.0261751
CAS9	CAS	0.0233093	0.178731	1.01492	2.65872	2.74242	0.00601244	0.0648932	5.02812	0.106371	3.53615	0.110935	3.19128	1.32037	6.88626	0.0353972	58.5869	0.930893	0.247931	0.251349	0.635489	0.618217	0.12692	0.0371354	0.0628715	1.76943	1.12777	18.7779	0.052653	0.254377	0.0269414	0.578227	0.0260343	1.65936	0.515989	0.350821	11.7633	3.9017	0.00302005	0.0264449	0.0141058	0.0219387
CAS10	CAS	0.0107974	0.183037	1.43694	4.04842	2.88873	0.0064106	0.0591349	6.8568	0.107973	5.41386	0.0946863	7.36094	1.82505	8.36787	0.0416556	73.7534	1.20807	0.349123	0.296383	1.09808	1.07957	0.113893	0.0314785	0.116996	2.29638	1.23195	28.4339	0.0873991	0.227061	0.0353576	0.727682	0.0999817	1.75967	0.657741	0.427467	22.5187	3.60121	0.0027841	0.0294304	0.0153186	0.0256131
CAS11	CAS	0.0134545	0.178858	0.890196	1.96679	2.69845	0.00364347	0.0527067	4.50678	0.0685908	3.17684	0.0979891	2.03617	0.922394	4.12587	0.0361793	71.0757	0.702032	0.185286	0.232646	0.528304	0.518267	0.0889523	0.0402156	0.0709989	2.20266	0.849915	8.62025	0.0497183	0.157019	0.0168774	0.542423	0.101775	1.57512	0.496757	0.385432	8.85536	2.87787	0.00250741	0.0229882	0.0153792	0.028567
CAS12	CAS	0.0175628	0.204251	1.13017	3.0137	3.23515	0.00606625	0.0699424	5.61406	0.122079	4.13703	0.0994975	4.54247	1.56273	7.73612	0.0457877	78.2018	1.0188	0.281756	0.328356	0.760076	0.708774	0.145783	0.0419821	0.083164	2.05775	1.26646	19.739	0.0609471	0.361225	0.0371442	0.657625	0.0615014	1.93406	0.55366	0.34817	12.5037	4.39754	0.00305616	0.0252513	0.0137966	0.027723
DWP7	DWP	0.00570872	0.262379	3.88669	3.1753	4.14006	0.0254646	0.0371778	7.99285	0.524001	6.03903	0.100324	4.54264	0.813241	10.9534	0.033806	99.2954	0.573784	0.154662	0.407728	1.50326	1.40289	0.0601732	0.135231	0.0550934	2.27704	1.63865	26.8982	0.1097	0.13281	0.036745	0.702746	0.107328	0.0638391	1.49662	0.26788	26.6017	9.21264	0.00561556	0.0254492	0.0107882	0.0120011
DWP8	DWP	0.0114692	0.189729	0.8859	2.51969	2.77541	0.00818364	0.0451126	10.0392	0.233999	5.28745	0.100358	2.68859	0.937082	8.96217	0.0517184	60.038	0.687646	0.218438	0.418403	1.15444	1.14465	0.0552512	0.144429	0.127831	2.76845	1.35857	19.9923	0.0894647	0.124159	0.0337009	0.554931	0.130159	2.26031	1.03542	0.424981	9.82405	4.33258	0.00302669	0.0582252	0.0266015	0.0240399
DWP9	DWP	0.00683251	0.146475	0.891698	2.25024	3.71412	0.00918532	0.0498685	7.83597	0.273323	4.31624	0.0960323	3.07239	0.754062	5.82653	0.0276193	89.8808	0.587954	0.163695	0.354727	0.652664	0.686438	0.0603472	0.142876	0.0483103	2.74621	1.18365	9.67989	0.0633967	0.169672	0.0154985	0.542763	0.14138	1.57992	0.792084	0.400809	7.93323	3.42562	0.00264572	0.0322349	0.0204475	0.0191801
DWP10	DWP	0.0188551	0.143477	1.29363	3.13095	3.12436	0.00721959	0.0509865	7.90354	0.23395	4.64327	0.113181	2.98749	1.03248	8.93288	0.0352194	71.0483	0.815927	0.202808	0.359184	0.942159	0.917327	0.113915	0.118439	0.0969161	2.71348	1.38766	22.6262	0.0751063	0.156334	0.0290844	0.60164	0.202217	2.09013	0.961559	0.519003	13.1471	4.39251	0.00227481	0.0521289	0.0270642	0.0300546
DWP11	DWP	0.0145295	0.129045	0.876027	2.17278	2.72794	0.00670399	0.039759	6.80333	0.340202	3.35119	0.11738	2.52568	0.546013	6.85662	0.0212449	58.0095	0.412541	0.108837	0.313249	0.577459	0.57991	0.0487113	0.115267	0.0334156	2.45176	1.23265	13.5939	0.0456434	0.150691	0.0381832	0.361572	0.135848	1.39395	0.730484	0.484191	5.86111	2.66084	0.00185131	0.027784	0.024631	0.0147281
DWP12	DWP	0.0228957	0.139501	0.819589	2.97074	2.37208	0.00550549	0.0485957	7.46404	0.276193	3.85467	0.101957	2.999	0.733318	8.76859	0.0287079	58.9956	0.547741	0.149466	0.369036	0.72438	0.684166	0.0639855	0.109949	0.0636792	2.5013	1.20383	21.4978	0.0563582	0.221211	0.0302353	0.513169	0.0883967	1.83467	0.973972	0.479771	9.04916	4.18511	0.00284255	0.0386856	0.0243071	0.0183825
SDPP7	SDPP	0.0361214	0.187515	0.911319	2.02141	3.77936	0.00363334	0.101675	5.06444	0.0394596	4.33464	0.0979603	3.49503	1.05379	4.81041	0.0477559	82.1692	0.731257	0.205328	0.534647	0.7691	0.734553	0.101531	0.0400879	0.0708328	2.19155	1.05138	14.4821	0.0642126	0.0979264	0.0288901	0.713395	0.0526049	2.0888	0.481889	0.288153	14.13	3.76768	0.00203845	0.0206775	0.0157207	0.0336848
SDPP8	SDPP	0.0374795	0.188931	1.10832	2.23777	3.83947	0.00699547	0.0870469	6.54776	0.064654	5.40103	0.106414	6.21788	1.61131	6.14161	0.0413667	78.3098	1.34844	0.399657	0.454488	0.922213	0.872764	0.11622	0.0384324	0.0613526	2.45901	1.21251	27.4157	0.0745168	0.0879927	0.0402779	0.972528	0.0747658	2.46432	0.647469	0.367833	24.6951	4.5193	0.00210358	0.0386512	0.0228898	0.0360065
SDPP9	SDPP	0.0313825	0.189092	1.04428	1.94973	2.96045	0.00290792	0.0882543	4.03028	0.0489398	3.06395	0.101549	1.8449	0.86053	3.88339	0.049894	63.9566	0.62275	0.169105	0.340115	0.585906	0.566321	0.0879767	0.054656	0.092604	2.17333	0.926698	9.94031	0.0463024	0.101272	0.0177145	0.543268	0.104351	1.8296	0.601941	0.296886	11.5713	3.63224	0.00215042	0.0231477	0.0239913	0.0339263
SDPP10	SDPP	0.0271776	0.179903	0.917286	1.68276	2.80832	0.0020464	0.0744267	4.03521	0.044441	3.17655	0.095575	1.92191	0.769924	3.77676	0.0550151	61.1755	0.522217	0.148984	0.296303	0.615143	0.626816	0.0818652	0.0490454	0.0862637	2.28225	0.935174	8.99605	0.0470122	0.0755679	0.0190925	0.547814	0.096234	1.45105	0.508734	0.327082	9.20837	3.82553	0.00210736	0.0280255	0.0217856	0.0297915
SDPP11	SDPP	0.0285666	0.165236	0.961148	1.70812	4.18922	0.00532913	0.0575852	6.37863	0.0349919	5.06928	0.107001	5.68012	0.976897	5.22797	0.0340787	74.8951	0.749857	0.21961	0.300264	0.890643	0.840055	0.0885981	0.0391689	0.054558	2.76788	0.924774	17.5346	0.0686532	0.101663	0.0368833	0.751131	0.0554979	1.49059	0.847778	0.322713	15.2856	4.06897	0.00191939	0.0352179	0.0259197	0.0214438
SDPP12	SDPP	0.0249203	0.165159	0.791995	1.26326	3.93751	0.00786174	0.0501229	5.75272	0.0435222	4.44028	0.107986	5.78878	1.01543	5.30661	0.0379783	48.1257	0.695897	0.208191	0.291562	0.630772	0.632515	0.0787108	0.0394256	0.0572128	2.56192	1.01615	26.088	0.0653225	0.0695307	0.0409042	0.764941	0.149777	1.89856	0.680588	0.332685	18.6676	3.40528	0.00180001	0.0430126	0.0322877	0.03638
SBM7	SBM	0.0265985	0.14913	1.14213	3.35702	3.22983	0.0035591	0.0699237	5.79771	0.0704643	3.64691	0.10624	3.01221	0.955228	4.78532	0.034621	69.5108	0.718331	0.203191	0.342309	0.751141	0.733526	0.0900743	0.0381509	0.0691305	2.5375	1.10122	15.8243	0.0612243	0.196142	0.0244533	0.660812	0.130608	2.21174	0.645689	0.353067	11.8351	2.76064	0.00188328	0.0401329	0.0308046	0.031799
SBM8	SBM	0.0314186	0.176221	0.921166	3.35979	3.59665	0.00326224	0.0773409	4.64646	0.0894138	3.6212	0.103457	2.48757	1.01482	5.1128	0.0431632	91.3719	0.850329	0.235062	0.394473	0.674104	0.662028	0.093702	0.0459573	0.0690151	2.52556	1.37277	13.4602	0.0608437	0.205792	0.0200754	0.738016	0.121424	2.59374	0.767943	0.403236	13.743	3.78516	0.00319603	0.0410279	0.0276902	0.0452225
SBM9	SBM	0.033543	0.204217	1.12474	2.22133	2.57152	0.00270638	0.0808052	3.93816	0.0653378	2.67831	0.0975796	1.82207	0.714775	3.0248	0.0393266	107.419	0.545313	0.170603	0.308777	0.449335	0.433041	0.0592371	0.0557084	0.0531474	2.08976	1.67129	10.16	0.0441642	0.189972	0.0174029	0.546953	0.0956222	1.6002	0.486881	0.289964	7.52851	2.30563	0.00183859	0.0202269	0.0143173	0.0462807
SBM10	SBM	0.0320806	0.162417	1.04215	3.20187	2.6022	0.00271456	0.0868134	4.82254	0.0640743	3.18665	0.107646	2.27935	0.885905	4.3477	0.0301835	65.3112	0.742197	0.212451	0.339916	0.623835	0.618459	0.0739238	0.046981	0.0513028	2.63768	1.35348	14.4729	0.0534969	0.177898	0.0194429	0.741614	0.102181	2.83334	0.66241	0.45158	11.6559	2.95341	0.0017168	0.0331848	0.0296074	0.0307051
SBM11	SBM	0.0163856	0.14349	1.13849	3.25939	3.40432	0.0030613	0.0645271	6.9204	0.0848578	4.15084	0.101889	4.60984	1.09659	5.88539	0.0366841	61.426	0.852789	0.208598	0.331668	1.06328	1.00754	0.054356	0.038037	0.0476612	2.36009	1.14109	22.7179	0.0555766	0.199939	0.0387932	0.774407	0.0957286	2.40305	0.67635	0.370695	11.8219	3.62012	0.00179587	0.0451836	0.0306688	0.0218534
SBM12	SBM	0.0291046	0.148476	1.57251	3.44845	3.71449	0.00837372	0.0637118	7.59443	0.116041	4.52017	0.109934	5.01985	1.17126	7.54283	0.0402306	60.7052	0.954721	0.245425	0.368104	1.10792	1.08633	0.0499404	0.0395576	0.0685153	2.20583	1.35234	43.3371	0.0627133	0.220941	0.0551467	0.864501	0.1691	3.41878	0.742585	0.450964	19.082	4.40534	0.00222362	0.0723169	0.0309777	0.0349121
WGM7	WGM	0.0368697	0.20975	0.779446	2.56386	3.67343	0.00327396	0.0751006	4.89065	0.0440655	3.7783	0.096648	2.42251	1.05238	6.12263	0.0365774	95.3835	0.54377	0.195191	0.327516	0.53914	0.493874	0.135876	0.035411	0.04076	2.05343	1.18953	13.4187	0.0553933	0.224978	0.05629	0.716436	0.124064	2.39823	0.463737	0.467159	12.7768	3.41849	0.00180756	0.0240284	0.0198447	0.0342443
WGM8	WGM	0.0306087	0.15994	0.80996	2.5359	3.30962	0.0047341	0.0805401	4.3257	0.0514878	3.61077	0.100837	2.0653	1.05734	7.03854	0.0346332	75.3743	0.590139	0.209208	0.326832	0.60313	0.595487	0.106003	0.0376119	0.0659087	1.92124	0.943322	14.7329	0.0518801	0.168624	0.047077	0.694596	0.136097	1.6434	0.551694	0.394464	12.1776	3.35143	0.00172211	0.0216366	0.0128198	0.0202211
WGM9	WGM	0.0188792	0.206333	0.975531	2.19171	3.1008	0.00290347	0.0713978	5.03196	0.0397192	3.9448	0.111369	2.5259	1.01422	5.87022	0.0517436	76.4411	0.467753	0.186302	0.319578	0.729978	0.75416	0.134593	0.0522773	0.0691285	2.2383	1.06062	16.224	0.0613178	0.215699	0.057272	0.640124	0.0847384	1.77228	0.523686	0.433656	12.7895	3.1495	0.00226845	0.0219664	0.0146929	0.0298409
WGM10	WGM	0.0357442	0.166434	0.94746	2.3498	3.74274	0.00356494	0.0528555	5.70648	0.083473	4.00536	0.10865	2.83174	1.13132	5.65868	0.0344157	87.9724	0.664847	0.213915	0.303522	0.699501	0.654488	0.119227	0.0645527	0.0605521	2.42566	1.34303	12.3299	0.0516055	0.236452	0.0461655	0.640227	0.103916	1.74104	0.59423	0.414618	16.134	3.97617	0.00238627	0.032974	0.0241751	0.0302767
WGM11	WGM	0.00910629	0.157953	0.575559	2.38499	2.21661	0.00149297	0.0654432	3.06569	0.0386226	2.31452	0.105861	1.19641	0.719329	4.07907	0.0278841	64.1784	0.274619	0.119325	0.242291	0.348356	0.358443	0.101229	0.0266759	0.0540472	1.86576	0.696515	9.64944	0.0452629	0.147435	0.0450593	0.428604	0.0765602	1.73599	0.317151	0.414874	10.6038	2.35833	0.00201067	0.0102648	0.00926321	0.0180116
WGM12	WGM	0.0202396	0.153646	1.44999	2.33459	2.63486	0.00229666	0.0667345	3.75257	0.0539391	2.87079	0.0902354	1.94894	0.901818	4.95029	0.040503	79.3589	0.4074	0.149427	0.333754	0.508419	0.496809	0.0703905	0.0397093	0.0719832	2.1772	0.833739	11.5536	0.0457868	0.253842	0.04508	0.502916	0.0974539	1.07427	0.380966	0.425974	11.333	3.05972	0.00214626	0.0177262	0.0239731	0.027405
YMW7	YMW	0.022428	0.182994	1.06046	2.06518	4.38739	0.00923117	0.0535637	5.69242	0.0398741	4.49413	0.0948317	3.5276	1.15089	5.56108	0.0357259	54.0743	0.585304	0.172178	0.325389	0.732089	0.706081	0.078785	0.0354744	0.046556	2.45444	1.02133	23.4467	0.0786767	0.171002	0.0605929	0.642432	0.201087	1.83953	0.506259	0.284452	14.4423	3.1475	0.00233865	0.0267906	0.0179711	0.0270991
YMW8	YMW	0.0248553	0.182767	0.836551	2.05846	4.16073	0.0101964	0.0491694	5.71833	0.0440818	4.51309	0.0920854	2.3551	1.09244	5.1371	0.0373227	51.9142	0.749362	0.217098	0.392921	0.837174	0.821598	0.0653923	0.0384502	0.0606211	2.48173	0.850883	14.6391	0.0611996	0.113382	0.0401466	0.644162	0.22736	1.77008	0.494289	0.300314	13.8808	3.31802	0.00204048	0.0255894	0.0150805	0.0208465
YMW9	YMW	0.0308463	0.196517	0.807945	1.98969	2.73631	0.00501617	0.0766491	4.40813	0.0581567	3.63366	0.099781	2.26561	0.691424	3.94517	0.0406201	69.7472	0.413608	0.129501	0.396984	0.541195	0.522614	0.0908555	0.0670486	0.0602977	2.37401	0.93576	11.244	0.0534438	0.145897	0.0254555	0.470848	0.250364	1.68594	0.451578	0.347642	10.9815	3.01729	0.0015774	0.0171922	0.0153501	0.026138
YMW10	YMW	0.0262115	0.176269	0.804217	2.54345	3.3395	0.0102025	0.11619	5.90575	0.0802127	4.12868	0.101518	2.78428	0.855365	4.64122	0.0395406	63.1646	0.500732	0.123512	0.517592	0.640595	0.61529	0.0694689	0.076655	0.0644187	2.31339	0.89762	19.4568	0.0617603	0.154024	0.0394247	0.489931	0.286835	1.88265	0.56593	0.328536	15.2867	2.92539	0.0012134	0.0237238	0.0179807	0.0311376
YMW11	YMW	0.0239982	0.172797	0.740936	1.65472	3.71716	0.00508736	0.0584579	3.89767	0.0356009	3.51486	0.0968423	1.7646	0.725506	3.6845	0.0423591	55.3648	0.385458	0.12438	0.321785	0.509488	0.476926	0.115935	0.0387136	0.054985	2.29058	0.96525	12.1034	0.061776	0.184022	0.0342146	0.478407	0.197334	1.46876	0.403571	0.377926	9.22205	2.86739	0.00198191	0.0220123	0.0157729	0.0246858
YMW12	YMW	0.0252494	0.186055	0.978648	2.36175	4.12769	0.0104114	0.060386	5.90767	0.0394221	4.57105	0.0955827	2.61764	1.02803	5.18686	0.0360939	62.419	0.625622	0.18418	0.43615	0.817064	0.76883	0.0956134	0.0390871	0.0491576	2.38572	0.99344	17.9056	0.0627174	0.147639	0.0402626	0.617552	0.267684	1.68624	0.55844	0.321471	13.4913	3.93216	0.00199348	0.0274581	0.0183331	0.0261894

## Sheet: Ref_metabolome_DB_Amine
C01152
C05587
C01152
C00430
C05635
C01017
C03626
C00099
C00327
C00791
C05145
C16741
C03758
C00788
C00189
C00334
C03740
C00037
C02037
C00388
C01924
C00956
C01157
C01015
C00041
C02356
C00062
C00152
C00049
C00386
C00025
C00064
C00135
C00263
C00407
C00328
C00123
C00047
C00073
C00079
C00408
C00148
C00065
C00188
C00078
C00082
C00183
C07194
C03793
C00547
C00979
C00346
C00077
C00134
C00021
C00213
C00780
C00315
C00245
C01262
C00097
C02291
C05283
C00051
C02427
C05330
C00449
C00750
